# Supplementary material for: Turicibacter sanguinis is a candidate gut microbial pathobiont that promotes metabolic dysfunction-associated steatohepatitis
Source: mSystems. 2026 May 18;11(6):e00292-26. doi: 10.1128/msystems.00292-26 (PMC13289106; doi:10.1128/msystems.00292-26)
Supplement: Supplemental tables — Tables S1 to S4. [file msystems.00292-26-s0002.xlsx]

## Sheet: Table S1
Table S1 Sample Metadata for BioProject PRJEB55534
Sample_accession	Run_accession	Liver disorder	Fibrosis stage	Environmental medium	Body site	Sequencing platform
SAMEA110695629	ERR10113960	MASH	≥2	Stool	Gut	Illumina HiSeq 2500
SAMEA110695640	ERR10113961	MASH	≥2	Stool	Gut	Illumina HiSeq 2500
SAMEA110695548	ERR10113971	MASH	≥2	Stool	Gut	Illumina HiSeq 2500
SAMEA110695551	ERR10113974	MASH	≥2	Stool	Gut	Illumina HiSeq 2500
SAMEA110695552	ERR10113975	MASH	≥2	Stool	Gut	Illumina HiSeq 2500
SAMEA110695553	ERR10113976	MASH	≥2	Stool	Gut	Illumina HiSeq 2500
SAMEA110695554	ERR10113977	MASH	≥2	Stool	Gut	Illumina HiSeq 2500
SAMEA110695556	ERR10113979	MASH	≥2	Stool	Gut	Illumina HiSeq 2500
SAMEA110695557	ERR10113980	MASH	≥2	Stool	Gut	Illumina HiSeq 2500
SAMEA110695558	ERR10113981	MASH	≥2	Stool	Gut	Illumina HiSeq 2500
SAMEA110695559	ERR10113982	MASH	≥2	Stool	Gut	Illumina HiSeq 2500
SAMEA110695560	ERR10113983	MASH	≥2	Stool	Gut	Illumina HiSeq 2500
SAMEA110695562	ERR10113985	MASH	≥2	Stool	Gut	Illumina HiSeq 2500
SAMEA110695563	ERR10113986	MASH	≥2	Stool	Gut	Illumina HiSeq 2500
SAMEA110695564	ERR10113987	MASH	≥2	Stool	Gut	Illumina HiSeq 2500
SAMEA110695567	ERR10113990	MASH	0	Stool	Gut	Illumina HiSeq 2500
SAMEA110695568	ERR10113991	MASH	≥2	Stool	Gut	Illumina HiSeq 2500
SAMEA110695569	ERR10113992	MASH	＜2	Stool	Gut	Illumina HiSeq 2500
SAMEA110695570	ERR10113993	MASH	≥2	Stool	Gut	Illumina HiSeq 2500
SAMEA110695571	ERR10113994	MASH	≥2	Stool	Gut	Illumina HiSeq 2500
SAMEA110695573	ERR10113996	MASH	≥2	Stool	Gut	Illumina HiSeq 2500
SAMEA110695574	ERR10113997	MASH	≥2	Stool	Gut	Illumina HiSeq 2500
SAMEA110695575	ERR10113998	MASH	≥2	Stool	Gut	Illumina HiSeq 2500
SAMEA110695576	ERR10113999	MASH	≥2	Stool	Gut	Illumina HiSeq 2500
SAMEA110695577	ERR10114000	MASH	≥2	Stool	Gut	Illumina HiSeq 2500
SAMEA110695578	ERR10114001	MASH	≥2	Stool	Gut	Illumina HiSeq 2500
SAMEA110695579	ERR10114002	MASH	≥2	Stool	Gut	Illumina HiSeq 2500
SAMEA110695580	ERR10114003	MASH	≥2	Stool	Gut	Illumina HiSeq 2500
SAMEA110695582	ERR10114005	MASH	≥2	Stool	Gut	Illumina HiSeq 2500
SAMEA110695584	ERR10114007	MASH	≥2	Stool	Gut	Illumina HiSeq 2500
SAMEA110695585	ERR10114008	MASH	≥2	Stool	Gut	Illumina HiSeq 2500
SAMEA110695586	ERR10114009	MASH	＜2	Stool	Gut	Illumina HiSeq 2500
SAMEA110695588	ERR10114011	MASH	≥2	Stool	Gut	Illumina HiSeq 2500
SAMEA110695589	ERR10114012	MASH	≥2	Stool	Gut	Illumina HiSeq 2500
SAMEA110695594	ERR10114017	MASH	≥2	Stool	Gut	Illumina HiSeq 2500
SAMEA110695595	ERR10114018	MASH	≥2	Stool	Gut	Illumina HiSeq 2500
SAMEA110695596	ERR10114019	MASH	≥2	Stool	Gut	Illumina HiSeq 2500
SAMEA110695597	ERR10114063	MASH	≥2	Stool	Gut	Illumina HiSeq 2500
SAMEA110695598	ERR10114064	MASH	≥2	Stool	Gut	Illumina HiSeq 2500
SAMEA110695599	ERR10114065	MASH	≥2	Stool	Gut	Illumina HiSeq 2500
SAMEA110695601	ERR10114067	MASH	≥2	Stool	Gut	Illumina HiSeq 2500
SAMEA110695602	ERR10114068	MASH	≥2	Stool	Gut	Illumina HiSeq 2500
SAMEA110695603	ERR10114069	MASH	≥2	Stool	Gut	Illumina HiSeq 2500
SAMEA110695604	ERR10114070	MASH	＜2	Stool	Gut	Illumina HiSeq 2500
SAMEA110695605	ERR10114071	MASH	≥2	Stool	Gut	Illumina HiSeq 2500
SAMEA110695606	ERR10114072	MASH	≥2	Stool	Gut	Illumina HiSeq 2500
SAMEA110695608	ERR10114074	Control	≥2	Stool	Gut	Illumina HiSeq 2500
SAMEA110695609	ERR10114075	Control	≥2	Stool	Gut	Illumina HiSeq 2500
SAMEA110695610	ERR10114076	Control	＜2	Stool	Gut	Illumina HiSeq 2500
SAMEA110695611	ERR10114077	MASH	≥2	Stool	Gut	Illumina HiSeq 2500
SAMEA110695612	ERR10114078	Control	＜2	Stool	Gut	Illumina HiSeq 2500
SAMEA110695613	ERR10114079	Control	0	Stool	Gut	Illumina HiSeq 2500
SAMEA110695615	ERR10114081	Control	＜2	Stool	Gut	Illumina HiSeq 2500
SAMEA110695616	ERR10114082	Control	＜2	Stool	Gut	Illumina HiSeq 2500
SAMEA110695617	ERR10114083	Control	0	Stool	Gut	Illumina HiSeq 2500
SAMEA110695618	ERR10114084	Control	0	Stool	Gut	Illumina HiSeq 2500
SAMEA110695619	ERR10114085	Control	0	Stool	Gut	Illumina HiSeq 2500
SAMEA110695620	ERR10114086	Control	0	Stool	Gut	Illumina HiSeq 2500
SAMEA110695623	ERR10114088	Control	＜2	Stool	Gut	Illumina HiSeq 2500
SAMEA110695624	ERR10114089	Control	＜2	Stool	Gut	Illumina HiSeq 2500
SAMEA110695626	ERR10114091	Control	＜2	Stool	Gut	Illumina HiSeq 2500
SAMEA110695627	ERR10114092	MASH	≥2	Stool	Gut	Illumina HiSeq 2500
SAMEA110695628	ERR10114093	MASH	≥2	Stool	Gut	Illumina HiSeq 2500
SAMEA110695630	ERR10114094	MASH	＜2	Stool	Gut	Illumina HiSeq 2500
SAMEA110695631	ERR10114095	MASH	≥2	Stool	Gut	Illumina HiSeq 2500
SAMEA110695632	ERR10114096	MASH	≥2	Stool	Gut	Illumina HiSeq 2500
SAMEA110695633	ERR10114097	MASH	＜2	Stool	Gut	Illumina HiSeq 2500
SAMEA110695634	ERR10114098	MASH	≥2	Stool	Gut	Illumina HiSeq 2500
SAMEA110695635	ERR10114099	MASH	≥2	Stool	Gut	Illumina HiSeq 2500
SAMEA110695636	ERR10114100	MASH	＜2	Stool	Gut	Illumina HiSeq 2500
SAMEA110695637	ERR10114101	MASH	≥2	Stool	Gut	Illumina HiSeq 2500
SAMEA110695639	ERR10114103	MASH	≥2	Stool	Gut	Illumina HiSeq 2500
SAMEA110695643	ERR10114106	MASH	≥2	Stool	Gut	Illumina HiSeq 2500
SAMEA110695645	ERR10114108	MASH	＜2	Stool	Gut	Illumina HiSeq 2500
SAMEA110695646	ERR10114109	MASH	＜2	Stool	Gut	Illumina HiSeq 2500
SAMEA110695647	ERR10114110	MASH	≥2	Stool	Gut	Illumina HiSeq 2500
SAMEA110695648	ERR10114111	Control	0	Stool	Gut	Illumina HiSeq 2500
SAMEA110695649	ERR10114112	MASH	≥2	Stool	Gut	Illumina HiSeq 2500
SAMEA110695650	ERR10114113	MASH	＜2	Stool	Gut	Illumina HiSeq 2500
SAMEA110695651	ERR10114114	Control	0	Stool	Gut	Illumina HiSeq 2500
SAMEA110695653	ERR10114116	MASH	≥2	Stool	Gut	Illumina HiSeq 2500
SAMEA110695657	ERR10114120	MASH	≥2	Stool	Gut	Illumina HiSeq 2500
SAMEA110695658	ERR10114121	MASH	≥2	Stool	Gut	Illumina HiSeq 2500
SAMEA110695659	ERR10114122	MASH	≥2	Stool	Gut	Illumina HiSeq 2500
SAMEA110695660	ERR10114123	MASH	≥2	Stool	Gut	Illumina HiSeq 2500
SAMEA110695662	ERR10114125	MASH	＜2	Stool	Gut	Illumina HiSeq 2500
SAMEA110695663	ERR10114126	MASH	≥2	Stool	Gut	Illumina HiSeq 2500
SAMEA110695664	ERR10114252	MASH	≥2	Stool	Gut	Illumina HiSeq 2500
SAMEA110695665	ERR10114253	MASH	≥2	Stool	Gut	Illumina HiSeq 2500
SAMEA110695666	ERR10114254	MASH	≥2	Stool	Gut	Illumina HiSeq 2500
SAMEA110695668	ERR10114256	MASH	＜2	Stool	Gut	Illumina HiSeq 2500
SAMEA110695670	ERR10114258	MASH	0	Stool	Gut	Illumina HiSeq 2500
SAMEA110695671	ERR10114259	MASH	≥2	Stool	Gut	Illumina HiSeq 2500
SAMEA110695672	ERR10114260	MASH	＜2	Stool	Gut	Illumina HiSeq 2500
SAMEA110695673	ERR10114261	MASH	≥2	Stool	Gut	Illumina HiSeq 2500
SAMEA110695674	ERR10114267	MASH	＜2	Stool	Gut	Illumina HiSeq 2500
SAMEA110695677	ERR10114270	MASH	＜2	Stool	Gut	Illumina HiSeq 2500
SAMEA110695678	ERR10114271	MASH	＜2	Stool	Gut	Illumina HiSeq 2500
SAMEA110695679	ERR10114272	MASH	0	Stool	Gut	Illumina HiSeq 2500
SAMEA110695680	ERR10114273	MASH	＜2	Stool	Gut	Illumina HiSeq 2500
SAMEA110695681	ERR10114274	MASH	≥2	Stool	Gut	Illumina HiSeq 2500
SAMEA110695682	ERR10114275	MASH	0	Stool	Gut	Illumina HiSeq 2500
SAMEA110695685	ERR10114278	MASH	＜2	Stool	Gut	Illumina HiSeq 2500
SAMEA110695686	ERR10114279	MASH	0	Stool	Gut	Illumina HiSeq 2500
SAMEA110695688	ERR10114281	MASH	＜2	Stool	Gut	Illumina HiSeq 2500
SAMEA110695689	ERR10114282	MASH	＜2	Stool	Gut	Illumina HiSeq 2500
SAMEA110695690	ERR10114283	MASH	＜2	Stool	Gut	Illumina HiSeq 2500
SAMEA110695694	ERR10114286	MASH	＜2	Stool	Gut	Illumina HiSeq 2500
SAMEA110695695	ERR10114287	MASH	≥2	Stool	Gut	Illumina HiSeq 2500
SAMEA110695696	ERR10114288	MASH	＜2	Stool	Gut	Illumina HiSeq 2500
SAMEA110695701	ERR10114292	MASH	0	Stool	Gut	Illumina HiSeq 2500
SAMEA110695702	ERR10114293	MASH	＜2	Stool	Gut	Illumina HiSeq 2500
SAMEA110695703	ERR10114294	MASH	＜2	Stool	Gut	Illumina HiSeq 2500
SAMEA110695704	ERR10114295	MASH	0	Stool	Gut	Illumina HiSeq 2500
SAMEA110695705	ERR10114296	MASH	0	Stool	Gut	Illumina HiSeq 2500
SAMEA110695706	ERR10114331	MASH	＜2	Stool	Gut	Illumina HiSeq 2500
SAMEA110695707	ERR10114332	MASH	＜2	Stool	Gut	Illumina HiSeq 2500
SAMEA110695710	ERR10114335	MASH	＜2	Stool	Gut	Illumina HiSeq 2500
SAMEA110695711	ERR10114336	MASH	≥2	Stool	Gut	Illumina HiSeq 2500
SAMEA110695712	ERR10114337	MASH	≥2	Stool	Gut	Illumina HiSeq 2500
SAMEA110695713	ERR10114338	MASH	＜2	Stool	Gut	Illumina HiSeq 2500
SAMEA110695714	ERR10114339	MASH	＜2	Stool	Gut	Illumina HiSeq 2500
SAMEA110695716	ERR10114341	MASH	≥2	Stool	Gut	Illumina HiSeq 2500
SAMEA110695699	ERR10114427	MASH	0	Stool	Gut	Illumina HiSeq 2500
SAMEA110695693	ERR10114428	MASH	＜2	Stool	Gut	Illumina HiSeq 2500

## Sheet: Table S2
Table S2 Detailed UPLC-MS/MS parameters for the determination of bile acids
Target analytes	Precursor ion	Product ion	DP(v)	CE(v)
isoLCA	375.3	375.3	-200	-30
LCA	375.3	375.3	-200	-30
TUDCA	498.3	79.9	-145	-135
TCDCA	498.3	79.9	-145	-135
TDCA	498.3	79.9	-145	-135
TαMCA	514.3	79.9	-130	-136
TβMCA	514.3	79.9	-130	-136
TCA	514.3	79.9	-130	-136
ωMCA	407.3	407.3	-220	-20
αMCA	407.3	407.3	-220	-20
βMCA	407.3	407.3	-220	-20
CA	407.3	407.3	-220	-20
D4-CA	411.2	411.2	-150	-14
D4-LCA	379.3	379.3	-160	-20
D4-TCA	518.2	80	-137	-143
D4-GCA	468.3	74.3	-135	-91

## Sheet: Table S3
Table S3 Sequence of primers
Gene	Forward primer	Reverse primer
IL1β	GAAATGCCACCTTTTGACAGTG	TGGATGCTCTCATCAGGACAG
IL6	TAGTCCTTCCTACCCCAATTTCC	TTGGTCCTTAGCCACTCCTTC
Tnfα	CAGGCGGTGCCTATGTCTC	CGATCACCCCGAAGTTCAGTAG
Tgfβ1	CTTCAATACGTCAGACATTCGGG	GTAACGCCAGGAATTGTTGCTA
Acta2	GGACGTACAACTGGTATTGTGC	TCGGCAGTAGTCACGAAGGA
Col1a1	TAAGGGTCCCCAATGGTGAGA	GGGTCCCTCGACTCCTACAT
Col4a1	CCTGGCACAAAAGGGACGA	ACGTGGCCGAGAATTTCACC
Timp1	GCAAAGAGCTTTCTCAAAGACC	AGGGATAGATAAACAGGGAAACACT
Cd36	ATGGGCTGTGATCGGAACTG	GTCTTCCCAATAAGCATGTCTCC
Fatp2	TCCTCCAAGATGTGCGGTACT	TAGGTGAGCGTCTCGTCTCG
Srebp1c	GGAGCCATGGATTGCACATT	CCTGTCTCACCCCCAGCATA
Scd1	CTGTACGGGATCATACTGGTTCCC	CAGCCGAGCCTTGTAAGTTCTGTG
Pparg	AGTGGAGACCGCCCAGG	GCAGCAGGTTGTCTTGGATGT
Apob	ACAGGAGCTTACTCCAACGC	AGCTCATACCTTGTGTCCCC
Mttp	GAGCGGCTATACAAGCTCACGTAC	TCACCATCAGGATTCCTCCACAGT
Grp78	GCATCACGCCGTCGTATGT	ATTCCAAGTGCGTCCGATGAG
Chop	AAGCCTGGTATGAGGATCTGC	TTCCTGGGGATGAGATATAGGTG
Cyp2e1	GGACCTTTCCCAATTCCTTTCTT	TCTTGTGGTTCAGTAGCACCT
Fxr	TCCGGACATTCAACCATCAC	TCACTGCACATCCCAGATCTC
Shp	CGATCCTCTTCAACCCAGATG	AGGGCTCCAAGACTTCACACA
Cyp7a1	AACAACCTGCCAGTACTAGATAGC	GTGTAGAGTGAAGTCCTCCTTAGC
Cyp7b1	AATTGGACAGCTTGGTCTGCCT	TGTGTATGAGTGGAGGAAAGAGGG
Cyp8b1	AGTACACATGGACCCCGACATC	GGGTGCCATCCGGGTTGAG
Cyp27a1	GCCTCACCTATGGGATCTTCA	TCAAAGCCTGACGCAGATG
Fgfr4	GCATCTTTCAGGGGACACCA	TTGTACCAGTGACGACCACG
Fgf21	CTGCTGGGGGTCTACCAAG	CTGCGCCTACCACTGTTCC
Fgf15	AGTGGAGTGGGCGTATTG	CGTAGGGACCAGCAGAGTA
Gapdh	AGGTCGGTGTGAACGGATTTG	TGTAGACCATGTAGTTGAGGTCA
T.sanguinis	TAGGTGGCGAGCGTTATCCG	GTGTCAGTTACAGACCAGGAAGC
16S	CGGTGAATACGTTCYCGG	GGWTACCTTGTTACGACTT

## Sheet: Table S4
Table S4 The clinical characteristic between before and after treatment MASH patients
	Before	After	p Value
Sex (F/M)	1/9		/
Age (years)	33.50±15.85		/
BMI (kg/m2)	26.71±2.95	26.30±2.84	0.048
ALT (U/L)	158.95±87.76	74.80±59.84	0.002
AST (U/L)	113.50±134.17	46.29±24.95	0.004
γGT (U/L)	117.12±75.97	86.73±74.47	0.027
TBIL (μmol/L)	17.29±5.47	15.80±5.09	0.495
DBIL (μmol/L)	5.42±1.94	4.10±1.49	0.11
TP (g/L)	76.78±2.36	74.31±3.25	0.096
ALB (g/L）	48.71±2.34	46.98±2.21	0.129
TBA (μmol/L)	9.92±13.49	4.77±1.98	0.148
UREA (mmol/L)	4.42±1.40	4.26±1.09	0.492
CREA (mmol/L)	77.16±8.27	80.23±10.27	0.554
UA (μmol/L)	483.20±45.63	454.23±79.20	0.274
TG (mmol/L)	2.55±1.74	3.16±2.28	0.945
TC (mmol/L)	4.97±1.19	5.10±1.22	0.969
HDL-c (mmol/L)	1.16±0.20	1.15±0.20	0.949
LDL-c (mmol/L)	3.01±1.03	3.24±0.71	0.353
Glu (mmol/L)	5.07±0.61	5.11±0.83	0.234
Note：ALT: alanine transaminase; AST: aspartate aminotransferase; γGT: gamma-glutamyl transpeptidase; TBIL: total bilirubin; DBIL: direct bilirubin; TP: total protein; ALB: Albumin; TBA: total bile acid; CREA: creatinine; UA: Uric acid; TG: triglyceride; TC: Total Cholesterol; HDL-c: high-density lipoprotein cholesterol; LDL-c: low-density lipoprotein cholesterol; Glu: Glucose; ALL data are expres…
